# Supplementary material for: Indicators for the evaluation of musculoskeletal trauma systems: A scoping review and Delphi study
Source: PLoS One. 2023 Aug 31;18(8):e0290816. doi: 10.1371/journal.pone.0290816 (PMC10470913; doi:10.1371/journal.pone.0290816)
Supplement: S4 File — (XLSX) [file pone.0290816.s004.xlsx]

## Sheet: Organized List
	Structure											Process				Outcomes
Title of Paper	Burden	Demographics	Access	Education	Research	Organization/Component	Resources	Prehospital	Protocols/Guidelines	Infrastructure	Staff	Quality Improvement	Interventions	Quality of Care	Prevention	Finance	Equity	Clinical Outcomes
Using global surgical indicators to improve trauma care in Latin America	Number of surgical procedures provided per 100,000 population		Geographic accessibilty of surgical facilities	Education and outreach	Trauma research and scholarship	Regional trauma system; optimal elements, integration, and assessment		Prehopsital trauma care	Interhospital transfer			Performance improvement and patient safety		30-day perioperative mortality rates	Injury Prevention Efforts	Risk of impoverishing expenditure when surgery is required
			Density of specialist surgical providers			Description of trauma center levels and their roles in system			Diaster planning and management					Collaborative clinical services		Risk of catastrophic expenditure when surgery is required
			Rural trauma care			Trauma registry			Guidelines for trauma centers caring for burn patients
			Clinical functions: general surgery, emergency medicine, orthopaedics, neurosurgery			Organized trauma system
			Pediatric trauma care			Solid organ procurement
			Rehab			Verification, reivew, and consultation program
Comparison of trauma care systems in Asian countries: A systematic literature review			Number of trauma centers	trauma care education program		Presences of a trauma team		total pre-hospital time	presence of a trauma protocol						injury surveillance	financial support from government		trauma mortality
			Rehabilitation			existence of trauma registry		transportation methods	presence of trauma protocols						road safety			preventable trauma death rate
						Lead agency in charge of trauma system		deaths before reaching hospital	inter-hospital transfer protocols
						evidence of regionalised care		# of ambulances
								Existence of ambulance system and pre-hospital team
Emergency, anaesthetic and essential surgical capacity in the Gambia	# of surgeries performed annually	Country level health indicators	Anaesthesia (4): ketamine, regional, spinal, general inhalational				Hospital beds/10,000		Anesthesia and pain management guidelines	Number of hospitals	Physicians/100,000		Key Procedures (6): I&D, acute burns - not sure how commonly this is managed by ortho globally...I know in Malawi this is the case but generally its General surgeons and/or plastics (Rwanda is definitely ortho as well, may be regional?), amputation, closed fracture, skin grafting, open fracture			Total annual health expenditure as % of GDP	Human Development Index Rank
		Total population (thousands)					Key supplies (7): examination gloves, IV infusion set, resuscitator bag, sterilizer, NG tubes, eye protection, protective aprons			Type of hospitals (private vs. health center, vs. general vs. referral	Nurses/100,000					Government expenditure on health care as % of total spending	GDP/Capita
										Population served by facility	Key human resources (8): surgeon physician, anaesthesiologist physician, OBGYN, general doctors providing surgery, general doctors providing anaesthesia, non-physician anaesthetists, surgical technician, paramedics/midwives					Private expenditure on health as % of total health spending	Life expectancy at birth (years),
										Key infrastructural elements (13): (oxygen, running water, (uninterrupted) electricity, power generators, anaesthesia machines, at least 1 OR, beds per hospital, medical records, laboratory, postoperative care area, blood bank, x-ray, emergency care area)							Infant mortality per 1000 inhabitants,
																	Maternal mortality ratio per 100 000 live births,
																	Under-five mortality rate (per 1000 live births),
																	HIV prevalence among adults per 100 000 inhabitants,
																	Tuberculosis prevalence per 100 000 inhabitants,
																	Tuberculosis incidence per 100 000 inhabitants
A review of existing trauma and musculoskeletal impairment (TMSI) care capacity in East, Central, and Southern Africa					Orthopedic equipment (12) – see paper for details					5 items (see paper for details)	17 (see paper)		Trauma related orthopedic procedures - 4 items (see paper)					250 items (see paper for details)
Trauma care in Malawi: A call to action		% of population in rural areas	# of trauma centers in country	Formal trauma/emergency education	National trauma research action plan and funding	Presence of inclusive trauma system		Presence of prehospital care		A&E at each hospital	# of trained trauma providers		Post-discharge rehab		Safety legislation (speed limits, child safety laws)		Income level breakdown	Length of hospital stay
						National injury surveillance system		Training of 1st responders									% of population below international poverty line	Quality of life measures
						Lead agency in charge of trauma system		Respiratory support at scene
								Bleeding control at scene
								Ability to safely extricate people from scene
								Time to trauma center
								Emergency response number
								# of ambulances
								Network of community leaders/police/commercial drivers/volunteers with basic first aid
								Emergency transportation
Trauma care systems in India – an overview	Global burden of RTIs		Availability of trauma services	Formal trauma education		Lead agency in charge of trauma system		Presence of prehospital care	Guidelines or accreditation related to trauma centers/providers	142 items (see paper for details)	Trained trauma specialist		Presences of post-discharge rehab/PT/OT/psych	Dedicated trauma teams		Source of funding for trauma system		250 items (see paper for details)
	% of deaths due to accidents/injury		% of population with access to prehospital care			Designated trauma centers		Implementation of golden hour concept	Prehospital guidelines (management/transfer/triage)
	# of lives lost due to injury		Access to specialized care (3): spine, burns, peds			Trauma registry		Prehospital provider training	Disaster management plan
	# of injuries							Prehospital services (4): airway control, splints, IV infusions, BP measurement	Standard of care guidelines
	Mortality rate in pts with serious injury (ISS > 16)							Emergency number
	Fatal accident rate/km traveled
Indicators of the quality of trauma care and the performance of trauma systems			Rehab capabilities			Existence of registries (crash data, ambulance service, data, administrative and discharge data, rehab, coroner findings, insurance data, long-term disability data)			Appropriate triage				Resuscitation procedures	Time to hemorrhage control		Disability cost coverage		Peer review for preventable death
						Existence of linked registries (crash data, ambulance service, data, administrative and discharge data, rehab, coroner findings, insurance data, long-term disability data)			Transfer protocols							Lifetime healthcare compensation		In-hospital mortality
																Healthcare compensation		Risk adjusted in hospital mortality
																Compensation payments		Functional capacity index
																		Functional Independence Measure
																		Glasgow outcome scale or glasgow outcome scale-extended version
																		Mortality over 1, 2 and 3 years
																		Health Utilities Index
																		Quality of Wellbeing Scale
																		EQ-5D
																		12 or 36 item Short Form Health Surveys
																		Long term functional or QoL outcomes
Current Status of Musculoskeletal Trauma Care Systems Worldwide			Adequate coverage of trauma centers	Duration of medical training to treat MSK trauma		Presence of formalized trauma system	Presence of adequate ORs	Formalized EMS available	Trauma guidelines or protocols		Number of surgeons caring for MSK trauma per 1 million					Payment of training
			Surgical treatment of open tibia fractures (within 6 and 24 hours)	# of MSK residents trained per 1 million		Trauma registries	Availability of key resources (18) (fracture table, blood products, anticoagulants, essential antibiotics, post-anesthesia care unit, intensive care unit, MRI, CT, fluoroscopy, x-ray, internal fixation (IM nails), internal fixation (plate and screw sets), ex fix, skeletal traction, skin traction, pelvic binder, spine board, basic immbolization (sling/splint)	Time to presentation of open tibia fractures (wtihin 6 and 24 hrs)
			Availability of psychological counseling	MSK trauma fellowship training		Presence of official accrediting bodies
			Availability of prosthetic care	% of providers fellowship trained
			Availability of PT
			Availability of OT
			Availability of Rehab med
The Impact of Trauma Care Systems in Low- and Middle-Income Countries			Specialty care availability: orthopedics, radiology, neurosurgery	Formalized trauma training		Mechanisms for designation of trauma centers		Presence of prehospital care	Standardized guidelines for trauma care systems		Incorporation of lay providers into trauma care system	Quality improvement programs					Access to emergency care regardless of ability to pay	Trauma-related mortality and morbidity
			Access to rehab			Lead agency in charge of trauma system		Established dispatch systems	Clinical trauma protocols: triage, assessment, management, care coordination
			Presence of task sharing			Trauma included in national health plan		Presence of emergency care numbert	Distaster protocols and surge capacity
			Access to pediatric-specific trauma care						Prehospital dispatch protocols
Trauma Systems in Kenya: A Qualitative Analysis at the District Level	Number of deaths due to injury per year		Hospital population coverage	Formal trauma training and education	Access to resources (oxygen, c-collar, suction tubes, chest tubes,...)	Registries	Ability to provide mechanical ventilation	Presence of prehospital care		Presence of emergency department					Road safety legislation	Access to health insurance
	DALYs per 100,000 population		Community understanding or knowledge of services				Number of ORs	Presence of emergency response number		Presence of ICU
	RTI related deaths							Community or police trained first responders
	% of emergency department visits due to injury							Advance notification of hospital of injured patients
Trauma care systems in South Africa	Mechanism of non-natural mortalities	GDP	Access to healthcare	Trauma specific education or training for health providers	Trauma specific research			Pre-hospital time			Specialized trauma physicians	Presences of quality improvement		Time for injury to surgery	Prevention strategies (legislation protecting individual rights, gun control, alcohol/substance abuse, ...)	Funding for trauma care	Difference between riches and poorest
	Mechanism of non-fatal injury		Number of specialized trauma centers					Incidence of prehospital death						Incidence of preventable hypoxia or hypotension
			Availability of rehab care					Access to basic life support within 20 mins
								Existence of a national emergency number
								Bypass guidelines
Developing Trauma Audit Filters for Regional Referral Hospitals in Cameroon: Mixed-Methods Approach							Emergency department prepared and ready with sufficient staff						Address compromised airway	Vitals obtained within 15 min of arrival
														Obtain sufficient history
														Pt undressed, fully examined, and covered for privacy within 30 min of arrival
														Burn pts receive 2-4ml of crystalloid solution per Kg body weight per % body burn within 24hrs
														Breathing assessment within 15 min of arrival
														2 large bore IVs within 15 min
														Identification and controll of external bleeding
														Chest x-ray performed
														Patient assessed for hypovolemia
														Neurological assessment made with AVPU
														Head of bed elevated to 45 degree if AVPU is not "A" and pt is not in shock
														If pt arrived on spinal board, when appropriate pt is subsequently safely logrolled off board
														Open wounds treated and covered
														Pt with abdominal injuries and hypotension undergoes lap within 1 hr of arrival
														Suspected spine injuries are immobilized and given x-ray
														Open fx receive IV antimicrobials within 1 hr
														Long bone fxs reduce w/ analgesia and/or splinted within 4 hrs of admission or prior to transfer
														I&D of open fx within 12 hr of arrival
Trauma care systems in the United States			Access of the seriously injured to designated trauma centers	Continued trauma education		Lead agency in charge of trauma system		EMS system present	Transfer and triage protocols			Continuous system-wide process of evaluation to moniror and refine quality of care		Multidisciplinary trauma teams
			Strategic location of trauma centres to ensure state-wide coverage			System provide a continuum of services from pre-hospital care through rehab including prevention		Establish triage criteria including bypass of non-designated hospital
						Formal public process for trauma centre designation using outside survey teams		Care provided by EMS (BLS vs. ALS, types of procedures performed, health professionals staffing ambulance)
						Lead agency to monitor and evaluate costs of care		Prehospital guidelines
								Prehospital quality improvement
								Time standards for arrival onscene and at the hospital
								Emergency response number or call center available to public
								Prehospital airway control
Trauma systems and early management of severe injuries in Scandinavia: Review of the current state	Incidence of major trauma (ISS > 15)	Mean population density	Number of hospitals with trauma teams	Specific trauma education or additional educational courses for healthcare providers		Trauma registries		Presence of pre-hospital care services	Transfer protocols			Quality improvement effort			Preventative measures			Mortality by mechanisms
	Mechanisms of injury							Level of healthcare provider on ambulance	Triage protocols
	Incidence of geriatric trauma							Median on-scene time	Evidence based guidelines for various injuries
								Median transport times
								Procedures performed in the field
								Protocols or guidelines for prehospital care
An Assessment of the Impact of Trauma Systems Consultation on the Level of Trauma System Development						Policy Development - 6 items								Assurance - 7 items
														Assessment - 3 items
Quality indicators for hip fracture care, a systematic review			Orthogeriatric management	Trainees with adequate supervision					Protocols					Time to discharge	Future fracture prevention assessment			Mortality
			Multi-professional rehab team											Time to surgery	Prevention/assessment of pressure ulcer
														Consent/patient informed
														Emergency Department initial management
														Time to mobilization after surgery
														Systematic pain assessment
														Assessment of malnutrition
Trauma Care Systems: A Comparison of Trauma Care in Victoria, Australia, and Hong Kong, China	Annual cases of major trauma (ISS > 15)	% of population with comorbidities				Presence of trauma team		% of patients transfered to trauma center vs. direct admits						% of severely injured pts (ISS > 15) that activate a trauma tream				Length of ICU stay for major trauma pts (ISS > 15)
	% of injuries due to RTI													% of severely injured pts admitted to ICU (ISS > 15)				Length of Hospital Stay for major trauma pts (ISS > 15)
	% of injuries resulting in extermity trauma													% of pts discharged directly home vs. rehab facility				Overall mortality rate/overall mortality rate with MTOS and NTDB5 coefficients stratified according to TRISS categories
	% of severely injured pts (ISS > 15) that underwent surgery during hospital stay
Development of a Unifying Target and Consensus Indicators for Global Surgical Systems Strengthening: Proposed by the Global Alliance for Surgery, Obstetric, Trauma, and Anaesthesia Care (The G4 Alliance)	Surgical volume		Surgical systems: Access to timely essential surgery				National whole blood donation rate	Estimated proportion of seriously injured patients transported by ambulance			Ratio of anaesthetists to surgeons					Protection against impoverishing expenditures		Perioperative morality rate
			Surgical systems: Specialist surgical workforce density				Proportion of ORs with pulse ox									Protection against catastrophic expenditures		Inpt trauma mortality rate
			C-section rate - I personally would leave this indicator. I think there are better surrogates to determine the fragility of a country's health system - MMR, under five deaths, UNDI, world bank data etc.															Maternal mortality ratio
																		Neonatal mortality
																		Perioperative morality rate on operative day
Traumasysteme in Deutschland, USA und Australien	Incidence/No. of injuries (national and regional)	Population density	Proximity to hospital facility	Training - ATLS, PHTLS		tiered level of trauma care		Emergency services	Standardisation of treatment processes for severely injured	Emergency operating room						Financial risk protection		Trauma mortality
			Geographical and climate factors to access			Existence of trauma network
						Trauma registry
Trauma Systems in Australia	Hospital admissions due to truama annually		Number of people served by trauma center (recommended 1 million per level 1 center)			Trauma registries		Presence of ambulance service							Road safety measures (legislation on blood alcohol, speed limits, seat belts, helmets for bike and motorcycles)		Availability of universal healthcare	Mortality/morbidity related to road, industry, farming, sport accidents
	# of severe injuries (ISS > 15) annually					Lead agency in charge of trauma system		Presence of emergency call center
								Modes of retrieval service (helicopter, fixed wing, road)
Understanding and Addressing the Global Need for Orthopaedic Trauma Care	Femoral shaft fracture from road traffic collisions per year		% of population with access to safe and affordable surgical care				Essential resources			# of ORs	Surgeons per capita		Open fracture treatment					DALYS
											Surgeon density per 100,000 people							YLLs
											Nonphysician clinicians							YLDs
Assessing the Effectiveness and Optimal Structure of Trauma Systems: A Consensus among Experts			Trauma centers are strategically located to ensure state-wide trauma coverage			Lead agency in charge of trauma system		Established triage criteria which permit bypassing non-trauma centers to deliver patients to trauma centers				Ongoing system-wide evaluation activities to monitor and refine quality		Use of ACS standards for trauma centers		Lead agency oversees trauma system monitoring and evaluating cost of care
						Trauma systems are to provide a continuum of services including prevention programs, prehospital care, acute care, and rehabilitation								West et al. criteria?
						There is a formal process for designation of trauma centers
						Trauma systems are to be exclusive, treating seriously injured patients in a restricted number of designated trauma centers
Deficiencies in the Availability of Essential Musculoskeletal Surgical Services at 883 Health Facilities in 24 Low- and Lower-Middle-Income Countries							Avalability of tourniquets						Debridement
							Avalability of Splints						I&D
													Closed fracture management
													Open fx management
													Joint dislocation treament
													Drainage of osteomyelitis/septic arthritis
													Amputation
													Clubfoot
Musculoskeletal trauma services in Serbia	Burden traffic, industrial and agriculture injuries		Number/density of orthopaedic specialty centers	Continuing medical education		Surgeon organization, NGOs, conferences etc	Availability of implants (plates, nails, prostheses)			Road infrastructure	Number of orthopaedic specialists			Time interval from injury to being seen by orthopaedic specialist	Injury prevention strategies
			Adequate orthopaedic trauma access							ED				Capacity 24/7 trauma room, working OR, hospital beds, interhospital transfer
			Diagnostics, triage, and trauma stabilization services							Radiological services				Communication between providers
Universal insurance and an equal access healthcare system eliminate disparities for Black patients after traumatic injury		Race								Military vs. civilian health facility								Mortality (postdischarge)
		Geographic environment																Failure to rescue (mortality after the development of a sentinel complication)
		Socioeconomic status (measured as sponsor rank)																Complications (9) (DVT, pulmonary embolism, shock, hemorrhage, myocardial infarction, renal failure, respiratory failure, neurologic complication, sepsis
																		Readmissions
																		Outpt care utilization at 30 days
																		Outpt care utilization at 90 days
Access to Trauma Systems in Canada	Trauma volume	Socioeconomic status	Access to trauma centers in 1, 2, and 4 hours			Registries		Presence of prehospital care	Referral protocols					Presence of trauma teams and designated trauma service
			Climate - seasonal variation in road access					Training of prehospital providers
			Legislation - used to improve access (EMS not part of Canada Health Act- led to lack of standardisation of EMS care across the country)					Mode of transportation to hospital
Universal Health Insurance and its association with long term outcomes in Pediatric Trauma Patients		Spnsor's rank (socioeconomic)								Military vs. civilian health facility								Complications (9) (DVT, pulmonary embolism, shock, hemorrhage, myocardial infarction, renal failure, respiratory failure, neurologic complication, sepsis
		Race																In hospital mortality
																		Index length of stay
																		Readmissions
																		Outpatient healthcare utilization at 30 days
																		Outpatient healthcare utilization at 90 days
Identifying Disparities in the Management of Hip Fractures Within Europe: A Comparison of 3 Health-Care Systems														Time to admission to orthopedic ward				Incidence of new pressure ulcer
														Orthogeriatric assessment				Rate of in-hospital mortality
														Discharge on bone protection medication				Rates of repoeration within 30 days
														Specialist falls assessment
														Time to surgery
Population-Based Research Assessing the Effectiveness of Trauma Systems		Urban/Rural (population density)				Designated trauma centers (with heirarchy)		Pre-hospital paramedics	Triage protocols					Time to ORIF				Mortality (road traffic, trauma in general)
		Socioeconomics
		Ethnic minorities
Trauma care and referral patterns in Rwanda: implications for trauma system development	Number of trauma surgeries annually		Population served by trauma centers				Number of beds per trauma center			Critical care facilities	Number of surgeons per trauma center
			Presence of 24-hour provider coverage				Number of ORs per trauma center
							Type of anesthesia available
EMS Systems in Lower-Middle Income Countries: A Literature Review	Injury type and number of cases							Existing EMS	Transfer/Referral Guidelines		Human resources					Funding		Mortality
								Prehospital transport
								Prehospital education/training
A Systematic Review and Meta-Analysis Comparing Outcome of Severely Injured Patients Treated in Trauma Centers Following the Establishment of Trauma Systems						Existence of trauma centers and trauma system								Delays in treatment		Cost		Functional return
																		Complication rates
																		Return to work at 1 year
Essential Trauma Care: strengthening trauma systems round the world							Availability of emergency trauma care resources for 14 key elements (did not list matrix for each element, relavent elements include head/brain/neck injuries, extermity, spine, burn and wounds, pain control, rehab)										Resources available to all who need without consideration of ability to pay
							Organisational and administrative mechanism to replace supplies and repair non-functioning equipment
Perceptions of emergency care in Kenyan communities lacking access to formalised emergency medical systems- a qualitative study.						Medical record system	Availability of key resources	Emergency phone number	Prioritization protocols, treatment standardization		# of healthcare providers			Corruption		Cost/Affordability (presence of user fees, private vs public care - public being cheaper but usually lower quality and overwhelmed)
							Availability of critical medications		Triage protocols
								Ambulances
								Trained bystanders/police
Trauma care systems in Australia			Coverage area of trauma centers			Formalized level of trauma care		Modes of prehospital transport (ambulance, helicopter, plane)								Funding of trauma system	Insurance coverage
								Training of first responders
								Nation-wide emergency number
Consensus methods to identify a set of potential performance indicators for systems of emergency and urgent care	Trauma admissions	Service users	Time to care															Mortality rate
																		Case fatality ratios
Latin America Indicator Research Coalition examines prehospital care using a trauma systems application of LCoGS indicator 1	Procedures done in an operating theater, per 100,000 population per year		Proportion of the population that can access, within 2 hours, a facility that can do cesarean delivery, laparotomy, and treatment of open fracture (the bellwether procedures)								Number of specialist surgical, anesthetic, and obstetric physicians who are working, per 100,000 population					Proportion of households protected against impoverishment from direct out-of-pocket payments for surgical and anesthesia care		All-cause death rate before discharge in patients who have undergone a procedure in an operating theatre, divided by the total number of procedures, presented as a percentage
																Proportion of households protected against catastrophic expenditure from direct out-of-pocket payments for surgical and anesthesia care
Are hospital process quality indicators influenced by socio-demographic health determinants		Race												Hip fracture surgery within 48 hours
		Citizenship
		Gender
		Age
		Education level
¿Salud Pública o Privada? Los factores más importantes al evaluar el sistema de salud en Chile								Emergency services response time		Private vs. public hospitals				Public opinion - quality of service		Financial protection
										Infrastructure (reliability, security, responsiveness, empathy, accessibility, affordability of hospital services)						Health insurance/copays
Backlog and burden of fractures in Sierra Leone and Nepal: Results from nationwide cluster randomized, population-based surveys	Incidence of treated and untreated fractures/100,000										workforce per 100,000 population					Cost needed to eliminate burden of averatble incidents DALYs	United Nations Development Index	Avertable fracture DALYs
Interpreting process indicators in trauma care- construct validity versus confounding by indication										Presences of ICU				Blunt compound tibial fracture treatment >8 h after arrival				Mortality
														Non-fixation of femoral diaphyseal fractures in adults				Length of stay
Race and socioeconomic disparity in treatment and outcome of traumatic cervical spinal cord injury with fracture- Nationwide Inpatient Sample database, 1998-2009		Race		Hospital teaching status														Mortality
		Socioeconomic status																Discharge disposition
Research priorities for data collection and management within global acute and emergency care systems.	Burden of preventable disease due to lack of adequate acute care services		Health utilization	Continued medical education/training programs												Cost-effectiveness
																Economic impact of injury
Strengthening Trauma Systems Globally: The Essential Trauma Care Project				Training programs		Hospital inspection (e.g., trauma center verification)								Dedicated trauma teams
						Integration with broader elements of trauma system planning
						Political interaction among trauma care stakeholders
The Global Burden of Musculoskeletal Injuries				Continuing medical education		Trauma registry		Ambulance reponse time	Protocol for open fracture management									Mortality
Influence of access to an integrated trauma system on in-hospital mortality and length of stay		Age						Transportation to a TC from the scene of accident (direct access) or from a non-designated hospital (indirect access)										In-hospital mortality
																		Length of stay
International Study of the Epidemiology of Paediatric Trauma- PAPSA Research Study	Road traffic accidents																	Mortality
	Interpersonal violence																	Morbidity
Orthopaedic Trauma Care Capacity Assessment and Strategic Planning in Ghana- Mapping a Way Forward			Access to orthopaedic trauma care, <1h, <2h	Training of providers (CME)			Radiographic capacity						Skeletal traction			Affrodable access to orthopaedic implants (SIGN?)
													External fixation
													Debridement of open fractures
Serial Assessment of Trauma Care Capacity in Ghana in 2004 and 2014							Image intensification						Skin or skeletal traction
													External fixation
													Internal fixation
Accessibility, accountability, affordability: healthcare policy in orthopedic trauma			Accessibility - living distance and associated factors (further away - associated with being uninsured, low income, rural area							No. of trauma centers facilities - decrease in facilities - lead to increase in trauma mortality (timeliness)		Accountability - Readmission rate penalty				Affordability - funding sources (federal funding; price of implants)
Access to pediatric trauma care: alignment of providers and health systems			Access to trauma centers					Timeliness: Access to trauma center within 60 min ground or air
			Access to pediatric specific trauma centers
International comparison of prehospital trauma care systems								EMS system										Shock rate (systolic blood pressure (SBP) <90 mmHg)
																		Early trauma fatality rate (i.e. death during the first 24 h after hospital arrival)
Strengthening trauma and critical care globally								Pre-hospital emergency first responders										Mortality
								Transportation to hospital
Time intervals in the treatment of fractured femurs as indicators of the quality of trauma systems								Time from injury to admission (femur fx)						Time from admission to surgery (femur fx)
														Time from surgery to discharge
48 h for femur fracture treatment		Age												Femur fracture treated within 48 hrs
		Bender
		BMI
The association between patient education level and economic status on outcomes following surgical management of (fracture) non-union	Trauma patients admitted per year	Education level	Population served by TC				Access to lab tests (3) (ESR, C-reactive protein, leukocyte count)											Fracture non-union
	Orthopaedic trauma patients per year	Socioeconomic level	Referral population area															Short Musculoskeletal Function Assessment
	Number of orthopaedic surgeries per year	Age																Visual Analog Scale for pain
		Ethnicity
		Gender
		Occupation
Judging Trauma Center Quality: Does it Depend on the Choice of Outcomes	TRISS Methodology	Gender																Expected survival rate
		Age																Functional Independence Measure
																		Observed survival rate
																		Standardized mortality ratio
																		Overall mortality rate
Organizing an efficient trauma team		Age				Organized trauma teams (individual task allocation, simultaneous task completion, formal leadership)			Resuscitation guidelines (airway control/ventilation, cervical stabilization, IV access, patient assessment, measurement of vital signs, radiographic investigation)
		Sex
Prehospital trauma systems reduce mortality in developing countries: A systematic review and meta-analysis								Time from when prehospital providers arrive at the scene until transport of patient										Mortality
								Mean time from injury to first medical contact in the field
								Presence of prehospital trauma system
Prioritizing injury care: a review of trauma capacity in low and middle income countries							Pulse oximeter			Type of hospital (primary.district, secondary/provincial, tertiary/regional/mission hospitals/nongovernmental hospitals)			Basic resuscitation
							fluids						closed fracture reduction
							endotracheal tube						open fracture repair
							bag mask valve						cricothyrotomy/tracheostomy
							blood bank						amputation
							chest tubes
Process quality indicators for musculoskeletal injuries in the emergency department			Pathology facilities available				X-ray imaging available		Pain management guidelines					Physical examination performed
			Referrals for further management and rehab available				Immobilization and other equipment available		Sedation guidelines and risk assessment					Assessment for spinal cord injuries with escalation of red flags
														Assessment of social and functional history
														Pharmacological pain mangement within 30 mins of arrival
														Non-pharmacological pain mangement within 30 mins of arrival
														DVT risk assessment
														Discharge assessment including mobility and environmental check
														Discharge instruction
Quality Indicators for Evaluating Trauma Care								Patient treated at scene within x min (x = 10 - 30)				Peer review of trauma deaths to evaluate quality of care and determine whether the death was potentially preventable	Airway managment	Length of ED stay				Mortality
														No missed injuries				Complications during hospital stay
														Unscheduled surgical treatment with X (24-48 hrs) of initial procedure
														Time from arrival to surgery
														GCS < X (9-14) and CT scan of head with X (1-4 hrs) of arrival
Research Recommendations and Proposed Action Items to Facilitate Trauma System Implementation and Evaluation					Research opportunities	Government agency involved in trauma system			Established standards of care			Quality improvement initatives				Cost of care rendered to injured patients		Death Incidence rates
						Registry												Mortality
						Health provider associations or professional groups focused on trauma												Functional status
																		Quality of Life
Scoping review of potential quality indicators for hip fracture patient care			PT available				Blood available		Pain guidelines	Rehab and post-discharge facilities				Length of stay	Patient safety strategies	Cost of treatment	Nutrition	Quality of life
							Prophylactic medication avialable		UK's best practice Tariff Indicators					Time to ___ (admission, surgery, ...)				Balance and mobility
							Osteoporosis testing/medications							Caregive support and avilability				Functional ability
																		Comorbidities and complications
																		Mortality
																		Readmission rates
																		Patient satisfaction
Strengthening care for injured persons in less developed countries: A case study of Ghana and Mexico				Lead agency in charge of supply chian management	Access to key resources such as chest tubes	Formally trained prehospital providers	Resource utilization guidelines		Trauma trained health providers	Supply chain improvement	Airway managment
						Presence of prehospital system			Number of surgeons per 100,000
						Prehospital response time
						Total prehospital time
						Number of ambulences
Systematic Review of Published Evidence Regarding Trauma System Effectiveness						Trauma registries												Mortality
																		Incidence of preventable death
Systematic Review of Trauma System Effectiveness Based on Registry Comparisons	Revised Trauma Score	Age				Registries												Mortality/Survival
	Injury severity score
The association between trauma system and trauma center components and outcome in a mature regionalized trauma system	# of trauma admissions per year	Urban vs. rural population	Access to rehab	University affiliation		Organized trauma network	Trauma research	Prehospital notificaiton system	Triage protocols	Hospital location (urban vs. rural)	Emergency medicine staff	Performance improvement programs		Dedicated trauma service at hospital				Mortality
			24-hour in-house trauma physicians	Residency programs		Accreditation process	# of hospital beds	Prehospital time			# of trauma physicians							Length of ICU stay
			Population served by hospitals				# of ICU Beds											Length of stay
			# of trauma centers in region
The effect of organized systems of trauma care on motor vehicle crash mortality	MVC mortalities per 100,000 persons					Organized trauma system			Triage policies						Traffic safety laws
						Type of system (public, private, mixed)
						Age of trauma system
The impact of trauma care sysetms in low and middle income countries			Specialty care availability	Training		Accreditation process		Presence of prehospital system	Trauma care guidelines		Use of lay providers	Assessment of trauma system			Disaster preparedness and response	Cost effectiveness
			Access to rehab			Organized trauma system		# of ambulance dispatch stations
			Pediatric trauma care
The impact of trauam center care on functional outcomes following major lower limb trauma		Age	Access to trauma centers														Insurance status	Functional outcome: revised center for epidemiological studies depression scale
		Gender																Functional outcome: mobility subscale of the musculoskeletal function assessment
		Race/ethnicity																Functional outcomes: SF-36
		Comorbidities
The injury List Of All Deficits (LOAD) Framework – conceptualising the full range of deficits and adverse outcomes following injury and violence																Intangible costs		Observe, care taker, or dependant consequences
																Tangible cost		Quality of life
																		Development of secondary conditions or injuries
																		Psychological disability
																		Long-term physical disability
																		Pain and discomfort
																		Mortality
Trauma Care Systems in Urban Latin America: The Priorities Should Be Prehospital and Emergency Room Management			Access to emergency rooms					Prehospital time			Emergency staff trained in trauma							In hospital deaths
								Presence of prehospital system										Mortality
								Prehospital deaths										Emergency room deaths
								Prehospital endotracheal intubation
								Mean response times
								Prehospital IV fluids
Trauma Mortality Patterns in Three Nations at Different Economic Levels: Implications for Global Trauma System Development			# of hospital beds				Access to mechanical ventilation	Presence of prehospital system		Presence of ICU	# of hospital employees			Presence of ATLS program		Annual budgets per bed	Gross national produce per capita	Emergency room mortality
							Access to CT	Prehospital mortality
								Prehospital time
Trauma systems around the world: A systematic overview				Trained trauma providers		Formal hospital based trauma system	Trauma resources	Education and training of prehospital providers	Referral and transfer protocols			Quality assurance programs
						Lead agency		Presence of prehospital care	Guidelines for human and physical resources
						Formal accreditation and verification standards
						Registries
						Organized trauma system
A systematic review and meta-analysis comparing outcome of severely injured patients treated in trauma centers following the establishment of trauma systems.	Number of more seriously injured patients being sent to a trauma center					Trauma registry	Access to resources provided to the trauma centers	Training of EMS personnel						More timely intervention		Cost of treating the more injured trauma patients		Mortality/Survival for the severely injured
						Contemporary trauma care system implementation (injury prevention, prehospital care, services at trauma centers and other acute care facilities, and posthospital care)		Field triage								Marginal cost per life saved		ICU length of stay
								Shortened time to hospital arrival										Length of hospital stay
																		Functional return/return to work
A systematic review of quality indicators for evaluating pediatric trauma care.								Pre-hospital process quality indicators - 21 items		Hospital structure quality indicators - 2 items				Hospital process quality indicators - 80 items				Hospital outcome quality indicators - 20 items
								Pre-hospital outcome quality indicators - 8 items
Assuring quality in a trauma system--the Medical Audit Committee- composition, cost, and results.								Patients with ground scene time/air scene time/combine ground and air >=20 mins						Time to arrival of trauma surgeon (>5 mins after patient arrival)				Mortality
								Time left scene to hospital arrival, arrival time to time Life Flight notified >=20 mins						Error in diagnosis				Potentially salvageable deaths
								Field airway inadequacy						Delay in diagnosis				Frankly preventable deaths
														Time to disposition from Emergency Department (>4h after patient arrival)				Length of stay >= 10 days and ISS >=10
														Time to operating room (>2h after patient arrival for life threatening injury, >6h for limb threatening injury)				Length of stay >=9 days with abdominal ICD9 discharge codes
														Time to arrival of consultant (>30 mins after patient arrival)				Complications
														Error in judgement
														Error in technique
														ICD9 discharge code = 800.xx, 801.xx, 851xx, & no Neuro consult
														Operative codes = 54.11 or 34.02 occuring twice within 72h period
														Return to ICU except for ICD9 codes 81.04, 03.53
														Intra-operative arrest
Comparison of quality control for trauma management between Western and Eastern European trauma center								Time of ambulance arrival					Stabilization of diaphyseal femoral fractures in the Emergency Department	Reintubation after less than 48h from extubation				ED length of stay >6 hours
								Presence of the medical report in the prehospital phase						Non-planned surgical procedure				Complications
														Admitted by surgeon				Mortality
														Early treatment (<8 hours after ED arrival) of open long bone fractures
Development of a novel Global Trauma System Evaluation Tool and initial results of implementation in the Republic of South Sudan.			Access to injury care - care in the battlefield	Leadership committee for education		Leadership and organization - presence of a structured trauma care system, with tiered facilities and plans		Initial injury care - time to hospital and mode of transport	Standardization of initial care		Initial injury care - presence of a skilled staff member trained in trauma care	Quality Improvement			Prevention of injuries - committee, initiatives
			Acute injury care - operative care, critical care, ward care after initial resuscitation	Education	Research
			Rehabilitation
Donabedian's structure-process-outcome quality of care model- Validation in an integrated trauma system.						Organized trauma program			Procedural protocols					Treatment delays				Acute care length of stay
																		Uplanned 30-day readmission
																		Complications
																		In-hospital mortality
Emergency Medical Service (EMS) systems in developed and developing countries								Pre-hospital time
								Pre-hospital interventions - IV, intubation
Evaluating trauma center process performance in an integrated trauma system with registry data													Reduce dislocation of major joint in <1 h	ED stay <1 h for patients with GCS <9 or intubated (level I/II)
													Fractured femur surgery <24 h (femoral shaft fractures)	Deaths >1 h after arrival occur on ward (not in ED)
													Open long bone fracture surgery <6 h	ED stay <4 h for patients with ISS ≥15
													Stabilize/embolize unstable pelvic fracture	No reintubation within 48 h after extubation
													Airway secured in ED for GCS <9
													Transfer of spinal injury patients to acute spinal center
Evaluation of a Mature Trauma System			Access to the trauma system within 85 minutes of injury													Cost of care		Return to work within 24 months of injury
																		Mortality
Evidence for quality indicators to evaluate adult trauma care- a systematic review								ALS/BLS at scene					Fracture immobilization	Time to treat spine injury: _x0004_6 hrs				Complications
								Transport logistics					Nonfixation of femoral diaphyseal fracture in adult patient	Time to fracture fixation: _x0004_48 hrs of arrival				Morality
								Scene time					Resuscitation capabilities	Time to compound fracture fixation: _x0004_48 hrs
														Time to treatment of compound tibial fractures: _x0001_8 hrs
														Time to treatment of joint dislocation _x0001_4 hrs
														Time to treat compound fracture treatment: _x0004_2 hrs
														Time in ED
														Missed diagnoses
														Time to treatment
														Reintubation
Global Reference List of 100 Core Health Indicators (plus health-related SDGs), 2018		Risk factor indicators (nutrition - 8 items, infections - 1 item, environmental risk factors - 4 items, noncommunicable diseases - 7 items, injuries/harmful traditional practices - 6 items)	Essential health services			Health information - 3 items					health workforce - 2 items			Quality and safety of care - 7 items	Screening and preventative care	health financing - 6 items	Mental health	General outcomes (mortality by age and sex - 7 items, mortality by cause - 12 items, fertility - 2 items, morbidity - 13 items)
		Substance abuse	Access - 4 items			governance											health security
Guidelines for essential trauma care	Road traffic injuries		Trauma centers in remote areas	Training in basic trauma care		Trauma center accreditation			National guidelines	Critical care units	Specialists			Quality of care
						Private vs public care
Hospital-based trauma quality improvement initiatives- first step toward improving trauma outcomes in the developing world.				Clinical trauma fellowship, resident education	Trauma outcomes research	Multidisciplinary trauma team			Trauma activation protocol			Performance evaluations	Damage control surgery					Complications
									Massive transfusion protocol									Mortality
Impact of Trauma System Preparedness on the Outcomes of Severe Injuries Among Child Populations			Access to post-hospital institutional care															Survival/mortality
																		Hospital length of stay
Impact of Trauma System Structure on Injury Outcomes- A Systematic Review and Meta-Analysis.						Trauma system components										Cost	Healthcare utilization	Adverse events/Complications
																		Quality of life
																		Disability
																		Function
																		Mortality
Improving trauma care in low- and middle-income countries by implementing a standardized trauma protocol.									Standardized trauma protocol				Interventions (8) (transfusion, fluid resuscitation, foley placement, ABG, tetanus vaccination, peripheral catheters, prophylactic antibiotics, analgesics)					Mortality
																		Length of stay
																		Death in the Emergency Department
Inclusive trauma systems- do they improve triage or outcomes of the severely injured?		Age				System maturity			Trauma Triage protocols								Primary payer status	Mortality
Indicator to Benchmark In-Hospital Complications Among Injury Admissions																		Mean length of stay
																		Unplanned readmission
																		Mortality
																		In-hospital complication (22) (hospital acquired pneumonia, decubitus ulcer, delirium, deep vein thrombosis, acute renal failure, sepsis, wound infection, C. diff colitis, apiration pneumonia, pulmonary emboism, myocardial infarction, acute respiratory distress syndrome, coagulopathy, eviseration or dehisence, extremity compartment syndrome, cardiac arrest, stroke, osteomyelitis, central venous c…
Indicators of the quality of trauma care	Alcohol/drug related injuries		Rehab access					Prehospital Deaths	Head injury protocols					Massive transfusion protocol	Injury prevention activities			Quality of life
								Total Prehospital Time	Rehab protocols					Activation of trauma system	Alcohol screening			Death due to haemorrhagic shock
								Prehospital triage						Time to rehab consultation				Risk-adjusted mortality
								Prehospital provider training										GOS-E at 6 and 12 months post injury
								Dispatch protocols										Return to work
Process Indicators – tools for monitoring the management of severe trauma cases in Catalonia								Pelvic binder placed for pts with suspected unstable pelvic fracture on hospital arrival						Open fracture surgery performed within 8 hrs of arrival
								Pt fitted with cervical collar on hospital arrival
								Venous line established on hospital arrival
								Orotracheal intubation on hospital arrival in GCS < 8
