# Supplementary material for: Indicators for the evaluation of musculoskeletal trauma systems: A scoping review and Delphi study
Source: PLoS One. 2023 Aug 31;18(8):e0290816. doi: 10.1371/journal.pone.0290816 (PMC10470913; doi:10.1371/journal.pone.0290816)
Supplement: S6 File — (XLSX) [file pone.0290816.s006.xlsx]

## Sheet: Delphi Scores
Performance Indicator	Average Round Score 1	Average Round Score 2	Average Round 3 Score	Final List
Oxygen	4.5	4.7619	4.7619	x
Running water at all hospitals	4.5	4.7619	4.7619	x
Mortality due to haemorrhagic shock	4.5	4.2	4.73684	x
Hemorrhage control resources in prehospital setting	5	4.33333	4.72222	x
IV infusion sets	4.5	4.66667	4.66667	x
Resources for circulation and shock management	4.5	4.66667	4.66667	x
Access to emergency care and resources regardless of ability to pay	4.83333	4.65	4.65	x
Electricity at all hospitals	4.66667	4.65	4.65	x
Time to operating room for patient with life threatening injury	4.66667	4.65	4.65	x
Immobilization and other equipment available (slings/splints)	4.83333	4.38095	4.63158	x
Resources for sterilizing equipment	4.66667	4.61905	4.61905	x
Functioning anaesthesia machine	4.5	4.61905	4.61905	x
Access to a core set of relevant essential medications	4.66667	4.2	4.57895	x
External fixation supplies	4.66667	4.19048	4.57895	x
Fluids	4.5	4.57143	4.57143	x
Operational power generator at all hospitals	4.5	4.57143	4.57143	x
Examination gloves	4.33333	4.57143	4.57143	x
X-ray access (Example of metrics: mean number per hospital, number or percentage of hospitals/facilities with x-rays)	4.83333	4.55	4.55	x
The trauma system engages in regular or continuous monitoring and evaluation of trauma system performance	4.33333	4.55	4.55	x
Time from injury to surgery	4.66667	4.35	4.52632	x
Resources for diagnostic and monitoring of trauma patient	4.5	4.28571	4.52632	x
Resources for management of extremity injuuries	4.83333	4.2381	4.52632	x
Anaesthesia: General inhalational	4.33333	4.14286	4.52632	x
Availability of vital sign monitoring (within 15 mins of arrival)	4.33333	4.52381	4.52381	x
Fracture immobilization (Example of metric: number of hospitals able to perform)	4.66667	4.5	4.5	x
Open fractures receive IV antimicrobials within 1 hr	4.5	4.5	4.5	x
Presences of prehopsital trauma care	5	4.47619	4.47619	x
Chest tubes available	4.33333	4.47619	4.47619	x
Resources for management of burns and wounds	4.33333	4.47619	4.47619	x
Trauma included in national health plan	4.33333	4.47619	4.47619	x
Pelvic binder placed for patients with suspected unstable pelvic fracture on hospital arrival	4.5	4.47368	4.47368	x
Percentage of population with access to prehospital care	4.83333	4.2	4.47368	x
ED arrival time to first measurement of vitals	4.83	4.57	4.47	x
Time from identification of compartment syndrome to fasciotomy	4.67	4.45	4.47	x
Ability and training in hemorrage control in the prehospital setting	4.83333	4.45	4.45	x
Ability for hospital to provide management of open fractures	4.66667	4.45	4.45	x
External fixation (Example of metric: number of hospitals able to perform)	4.66667	4.45	4.45	x
Immobilize diaphyseal femoral fractures in the Emergency Department (Example of metric: number of hospitals able to perform)	4.66667	4.45	4.45	x
Open wounds treated and covered (Example of metric: number of hospitals able to perform)	4.66667	4.45	4.45	x
Time to hemorrhage control	4.66667	4.45	4.45	x
Identification and control of external bleeding (Example of metric: number of hospitals able to perform, established ACLs protocols)	4.5	4.45	4.45	x
Immobilization resources available in prehospital setting	5	4.42857	4.42857	x
Availability of essential resources for trauma care	4.83333	4.42857	4.42857	x
Resources for pain control	4.66667	4.42857	4.42857	x
Tetanus vaccination	4.5	4.42857	4.42857	x
Ability to immobilize injuries in prehospital setting	4.83333	4.4	4.4	x
Airway secured in ED for GCS < 9 (Example of metric: number of hospitals able to perform)	4.83333	4.4	4.4	x
Preventable trauma death (Example of metric: total, rate)	4.66667	4.4	4.4	x
Mortality/survival rate in pts with serious injury (ISS > 15)	4.33333	4.4	4.4	x
Skeletal traction supplies	4.33333	4.45	4.38889	x
O2 therapy in prehospital setting	4.83333	4.42857	4.38889	x
Standard life support protocols for prehospital management (Example: Advance or Basic Life Support training)	5	4.45	4.36842	x
Anaesthesia: Regional	4.5	4.45	4.36842	x
Anesthesia and pain management guidelines such as sedation and preoperative risk assessment	4.33333	4.45	4.36842	x
C-Arms access (Example of metrics: mean number per hospital, number or percentage of hospitals/facilities with x-rays)	4.33333	4.42857	4.36842	x
Adequate orthopaedic trauma access (percentage of population covered)	4.33333	4.42857	4.36842	x
Time from arrival/admission to surgery for open fractures	4.83333	4.4	4.36842	x
Airway management resources available in prehospital setting	4.83333	4.4	4.36842	x
Reduce dislocation of major joint within given time period (Example of metric: < 1h or < 4hrs)	4.5	4.4	4.32	x
Protocol for open fracture management	4.5	4.4	4.26	x
Government funds trauma system (yes or no)	4.66667	4.38095	4.21
Prehospital time (Example of metric: total time, time to trauma center)	4.5	4.38095	4.21
Prehospital management guidelines	4.33333	4.38095	4.21
Ability to perform I&D of contaminated wounds (Example of metric: number of hospitals able to perform)	4.5	4.35	4.21
Anaesthesia: Spinal	4.5	4.33333	4.21
Access to burn care	4.33333	4.33333	4.21
Time from arrival to surgery for femur (Example of metric: < 24hr or < 48hr)	4.33333	4.33333	4.21
Blood products administration protocols	4.5	4.31579	4.21
Time to arrival of trauma surgeon	4.5	4.31579	4.21
Appropriate triage (Example of metric: care within 1 hour of injury)	4.5	4.28571	4.21
Prehospital staff trained in trauma care (Example Advance Life Support Training)	4.66667	4.33333	4.16
Formally trauma trained prehospital providers such as paramedics or first responders	4.83333	4.3	4.16
Joint dislocation treament (Example of metric: number of hospitals able to perform)	4.5	4.3	4.16
C-collar	4.5	4.28571	4.16
Trained health professional provide prehospital care	4.83333	4.2381	4.16
Bag mask valve	4.33333	4.2381	4.16
Presence of an organized/formalized trauma system (Sytem which provides a continuum of services including prevention programs, prehospital care, acute care, and rehabilitation for trauma patients)	4.33333	4.2381	4.16
Long bone fxs reduced with analgesia and/or splinted within 4 hrs of arrival or prior to transfer	4.33333	4.28571	4.11
Time from injury to admission of femur fracture	4.33333	4.28571	4.11
Coverage area of trauma hospitals	4.66667	4.25	4.11
Suction tubes	4.5	4.25	4.11
Resources for rehabilitiation such as mobility assitive devices (crutches and walkers) and exercise equipment	4.33333	4.25	4.11
Presence of standardized national guidelines and protocols for trauma care systems	4.33333	4.2381	4.11
Skin traction supplies	4.33333	4.2381	4.11
Fixation of femoral diaphyseal fractures in adults (Example of metric: number of hospitals able to perform)	4.83333	4.2	4.11
Open tibial fractures treated within 8 hrs of arrival (Example of metric: number of hospitals able to perform)	4.66667	4.2	4.11
Proportion of patients with access to orthopaedic trauma care within given time period (examples: < 1h, < 2h)	4.66667	4.2	4.11
Suspected spine injuries are immobilized (c-collar, logrolled) (Example of metric: number of hospitals able to perform)	4.66667	4.2	4.11
Rates of prehospital shock rate (systolic blood pressure (SBP) < 90 mmHg)	4.5	4.2	4.11
Prehospital triage protocols	4.83333	4.15	4.11
Ability for hospital to provide management of closed fractures (Example of metric: number/percentage hospitals)	4.66667	4.15	4.11
Governmental funding is allocated for national trauma system (Examples of metric: percentage of total health care spending)	4.33333	4.14286	4.11
Number of people served by trauma center (recommended 1 million per level 1 center)	4.66667	4.10526	4.11
Emergency response number or call center available to public	4.5	4.09524	4.11
Emergency medicine staff (Example of metrics: mean/median number per facility, number/percentage of hospitals with at least one, density per 100,00, per capita, per trauma center)	4.33333	4.19048	4.05
Internal fixation supplies (Implants such as plates and screw sets, nails, prostheses (availability, affordability (SIGN, fundings sources, cost of implants), number/percentage of hospitals with a sustainable supply nearly all the time/some of the time)	4.83333	4.14286	4.05
Established dispatch systems	4.33333	4.05	4.05
Frequency of Delays in treatment compared to standard times	4.33333	4.05	4.05
Stabilize/embolize unstable pelvic fracture (Example of metric: number of hospitals able to perform)	4.83333	4
Damage control surgery (Example of metric: number of hospitals able to perform, use of established protocols)	4.83333	4
Ability to provide IV placement in the prehospital setting	4.66667	4
Ability to safely extricate people from scene	4.66667	4
Access to ambulance transportation (Example of metrics: presences, rate of use, number available)	4.66667	4
Direct access to trauma centers from the scene of accident	4.66667	4
Presence of an organized/formalized network of trauma centers	4.66667	4
Ability to provide blood pressure monitoring in the prehospital setting	4.66667	4
Internal fixation (Example of metric: number of hospitals able to perform)	4.5	4
Use of uniform standards for trauma centers (Example: American College of Surgeon standards)	4.5	4
Presence of trauma room in emergency department	4.5	4
Completion of documentation in ED and ICU (hourly)	4.5	4
Established triage criteria which permit bypassing non-trauma centers to deliver patients to trauma centers	4.33333	4
Morbidity rate for trauma patients (overall)	4.33333	4
Appropriate charting of patient history (Social/Functional) (Example of metric: presence of auditing or quality improvement regarding patient charting)	4.33333	4
Availability of transportation methods (access to private vs. public transport)	4.33333	4
Orthopaedic clinical officers including both physician and non-physician health providers (Example of metrics: mean/median number per facility, number/percentage of hospitals with at least one, density per 100,00, per capita, per trauma center)	4.33333	3.95238
Designated trauma centers with accreditation, hierarchy, and/or intergration within trauma system	4.33333	3.95238
Proportion of population with access to the trauma center within specified time period (Examples: 1, 2, and 4 hrs living distance or 90 minutes from time of injury)	4.5	3.95
EMS system has adequate medical oversight	4.33333	3.90476
Hospital admissions due to trauma annually	4.66667	3.9
Incidence of treated and untreated fractures per 100,000	4.5	3.9
Financial risk and protection (rates of and protection against catastrophic and impoverishing expenditures for trauma care)	4.33333	3.9
Rehabilitation technicians (Example of metrics: mean/median number per facility, number/percentage of hospitals with at least one, density per 100,00, per capita, per trauma center)	4.5	3.85714
Mortality >1 h after arrival on inpatient ward (not in ED)	4.5	3.85
Road traffic injury related deaths (mortality per 100,000 persons)	4.5	3.85
Fluid available in the prehospital setting	5	3.80952
Orthopaedic trauma patients per year	4.5	3.8
Non-physician anesthetists (Example of metrics: mean/median number per facility, number/percentage of hospitals with at least one, density per 100,00, per capita, per trauma center)	4.33333	3.7619
Rate of non-fixation of femoral diaphyseal fractures in adults	4.33333	3.7619
Presence of performance improvement programs	4.66667	3.75
Proportion of patients with serious injuries who have access to designated trauma centers	4.5	3.75
Road traffic injuries metrics (Example of metrics: total number, percentage of injured patiets, percentage of severe injuries)	4.5	3.73684
Geographic and climate factors to accessibilty of surgical facilities (Example: living distance from trauma center, percentage of population covered)	4.33333	3.7
Multi-professional rehab team	4.5	3.66667
Incidence of hospital acquired sepsis	4.33333	3.65
Unplanned return to OR (Example of metrics: within 24-48hrs, 30 days)	4.33333	3.65
Morbidity by mechanism (Ex: road, industry, farming, sport accidents)	4.33333	3.65
Skin traction (Example of metric: number of hospitals able to perform)	4.33333	3.61905
Time spent at scene time	4.33333	3.61905
Percentage of severely injured pts admitted to Intensive Care Unit (Severity defined as Injury Severity Score > 15)	4.66667	3.6
Prehospital triage criteria are regularly evaluated and updated to ensure acceptable rates of sensitivity and specificity for appropriately identifying and managing major trauma patients	4.5	3.6
Percentage of severely injured pts (Injury Severity Score > 15) that underwent surgery during hospital stay	4.5	3.6
Drainage of osteomyelitis/septic arthritis (Example of metric: number of hospitals able to perform)	4.33333	3.57143
Number of fatal injuies within a geographical location	4.33333	3.55
Indirect access to trauma centers from non-designated hospital, existence of transfer pathways	4.33333	3.55
Incidence of new pressure ulcer (decubitus)	4.33333	3.45
Burden of industrial injuries	4.33333	3.4
Amputation management (Example of metrics: total number/percentage hospitals able to perform)	4.33333	3.33333
Emergency services (Example of metrics: arrival < 20 mins, mean response time)	4.66667	3.3
Rate of non-fatal injuries	4.33333	3.3
Incidence of DVT	4.33333	3.25
Ability to establish and maintain airway control in prehospital setting (intubation, endotracheal intubation)	4.16667
Anaesthesia: ketamine	4.16667
Basic resuscitation capabilities and standards	4.16667
Burden of agricultural related injuries	4.16667
Causes of trauma mortality (Ex: road traffic)	4.16667
Clinical trauma protocols (Example of metric: Use of ATLS protocols)	4.16667
CT access (Example of metrics: mean number per hospital, number or percentage of hospitals/facilities with x-rays)	4.16667
Endotracheal tube	4.16667
Existence of road safety measurements such as legislation on blood alcohol, speed limits, seat belts, helmets for bike and motorcycles, child safety laws	4.16667
Femoral shaft fracture from road traffic collisions per year	4.16667
Foley placement resources	4.16667
Fractures reduction success (Example of metrics: no readmissions or future operative fixation required, error in technique, un-planned reoperations)	4.16667
Frequency of delays in diagnostic evaluations. All injuries noted within 24 hrs of admission.	4.16667
Healthcare providers (Example of metrics: mean/median number per facility, number/percentage of hospitals with at least one, density per 100,00, per capita, per trauma center)	4.16667
Incidence of Pulmonary embolism	4.16667
Incidence of wound complications (infection, hematomas, dehiscense)	4.16667
Incidence/No. of trauma cases per year (national and regional)	4.16667
Level of healthcare provider on ambulance	4.16667
Mechanisms of injury	4.16667
Non-orthopedic physician providing orthopaedic care (Example of metrics: mean/median number per facility, number/percentage of hospitals with at least one, density per 100,00, per capita, per trauma center)	4.16667
Nonphysician clinicians such as paramedics/midwives/clinical officers (Example of metrics: mean/median number per facility, number/percentage of hospitals with at least one, density per 100,00, per capita, per trauma center)	4.16667
Number of health facilities offering specific services per 10000 population (basic surgery, pediatric care, blood transfusions, laboratory capacity)	4.16667
Open fracture surgery within < 12/< 8/< 6 hours after ED arrival (long bone) (Example of metric: number of hospitals able to perform)	4.16667
Orthopedic trauma mortality/survival (Examples of metrics: in hospital number/rate, expected/observed, risk-adjusted, standardized ratio)	4.16667
Percentage of population with access to safe and affordable surgical care	4.16667
Performance of hospital inspection (Example: trauma center verification)	4.16667
Perioperative mortality rate (all cause mortality in the immediate perioperative period)	4.16667
Peripheral catheters	4.16667
Pharmacological pain mangement within 30 mins of arrival	4.16667
Population (number/percentage of total) served by health facility	4.16667
Prehospital dispatch protocols such as time standards for arrival on scene	4.16667
Prehospital mortality	4.16667
Presence of 24-hour trauma provider coverage	4.16667
Presence of a lead agency in charge of trauma system (Example of responsibilities: trauma registry, supply chain management, monitoring/evaluation of performance and costs)	4.16667
Presence of a trauma registry	4.16667
Presence of Advance Trauma Life Support (ATLS) or equivalent training programs	4.16667
Presence of discharge planning	4.16667
Presence of legislation to improve access and standardization of trauma care	4.16667
Presence of prehospital quality improvement programs	4.16667
Presence of provider education programs for trauma care	4.16667
Presence of quality improvement programs at the hospital level (performance evaluations, patient safety programs)	4.16667
Presence of regionalised trauma care system	4.16667
Prevalence of Nonunion of fracture	4.16667
Prevention strategies and legislation protecting individual rights (Examples: gun control, alcohol/substance abuse)	4.16667
Proper fluid administration and protocols for measurement	4.16667
Proportion of the population that can access, within 2 hours, a facility that can do bellwether procedures or essential surgery (cesarean delivery, laparotomy, and treatment of open fracture)	4.16667
Radiological services	4.16667
Rates of adverse events/complications of orthopedic trauma hospitalized patients (Examples: DVT, pulmonary embolism, shock, hemorrhage, myocardial infarction, renal failure, respiratory failure, neurologic complication, sepsis, decubitus ulcer	4.16667
Resources for infection control	4.16667
Resuscitation guidelines with availability of airway control/ventilation, cervical stabilization, IV access, patient assessment, measurement of vital signs, radiographic investigation	4.16667
Skeletal traction (Example of metric: number of hospitals able to perform)	4.16667
Skin grafting (Example of metric: number of hospitals able to perform)	4.16667
The trauma system evaluation involves independent external reviews	4.16667
Time from injury to being seen by orthopaedic specialist	4.16667
Time to arrival of consultant (Example of metric: < 30 mins after patient arrival)	4.16667
Time to surgery for open fractures once patient arrives at hospital	4.16667
Trauma related mortality metrics (Ex: total number or percentage of population/total deaths)	4.16667
Trauma specific health care worker density and distribution	4.16667
Use injury severity classification for trauma patients (Example of classification sytems include the Injury Severity Score or the Trauma Injury Severity Score)	4.16667
Workforce per 100,000 population	4.16667
24/7 Trauma room available	4
A government agency is involved in trauma system organization and management	4
Activation of trauma system (Example of metric: percentage severely injured that activate trauma team, presence of activation system)	4
Analgesics	4
Antibiotics availability (prophylactic and/or maintence medications)	4
Availability of hypothermia monitoring	4
Availability of physical therapy	4
Blood bank (Example of metric: presence in country, number or percentage of hospitals with capability)	4
Blood products available	4
Chest tube insertion (Example of metric: number of hospitals able to perform)	4
Cost of care rendered to injured patients	4
Cost-effectiveness of the trauma system (Example of metric: total waste as percentage of spending)	4
Economic impact of injury	4
Emergency Department access	4
Existence of standardized rehab protocols	4
Eye protection	4
Formal trauma system planning that incorporates rehabilitation services including policies for interfacility transfer of trauma patients to rehabilitation centers	4
Gross Domestic Product (GDP) of country (total, per capita)	4
Health facility notified prior to arrival of patient	4
Health worker density and distribution	4
Hip fracture protocols (Example of metrics: Use of the United Kingdom's Best Practice Tariffs)	4
Hospital location measured as proportion that are urban compared to rural	4
Incidence of extremity compartment syndrome	4
Incidence of preventable hypoxia or hypotension	4
Nasogastric tubes	4
National injury surveillance system focused on population-based public health surveillance, and evaluation, for acute and chronic traumatic injury and injury prevention	4
Network of community leaders/police/commercial drivers/volunteers with basic first aid knowledge and resources	4
Number of ambulance dispatch stations and geographical distribution	4
Number of trauma surgeries performed annually (per 100,000 population, volume)	4
Number or percentage of hospitals with adequate orthopaedic instruments to treat orthopaedic trauma	4
Orthopaedic surgeons (Example of metrics: mean/median number per facility, number/percentage of hospitals with at least one, density per 100,00, per capita, per trauma center)	4
Orthopedic injury type and number of annual cases	4
Patient satisfaction - quality of trauma service	4
Pediatric-specific trauma care access within hospital	4
Percentage of patients transfered to trauma center vs. direct admits	4
Performance of peer review for preventable death	4
Population metrics (total, density, percentage urban/rural)	4
Presence of emergency medicine service	4
Presence of general surgery service	4
Presence of ICU (Example of metric: number or percentage of hospitals with ICUs)	4
Presence of neurosurgery service	4
Presence of organized diaster planning and management	4
Presence of orthopedic services	4
Presence of the medical reporting and charting in the prehospital phase	4
Presence/availability of a dedicated Emergency Department for initial management	4
Prevalence of coagulopathy among trauma patients	4
Prevalence of Osteomyelitis	4
Pulse oximeter (percentage of ORs with pulse ox)	4
Rate of healthcare utilization by the popuation	4
Rate of return to work following injury	4
Referral and transfer protocols	4
Resources for airway management	4
Resources for breathing management	4
Resources for management of head/brain/neck injuries	4
Road conditions and infrastructure	4
Short Form-36 scores (Standardized assessment for general health status)	4
Time from injury to admission open tibia fracture	4
Time to operating room for patient with limb threatening injury	4
Total cost of the trauma system	4
Total net govermental monetary spending on medical research and basic health sectors	4
Triage protocols	4
Use and standardization of head trauma protocols	4
Ability to contro pain and discomfort	3.83333
Access to rehabilitation including both inpatient and outpatient rehabiliation centers	3.83333
Access to spine care	3.83333
Age/maturity of trauma system	3.83333
Alcohol/drug related injuries	3.83333
Anticoagulation	3.83333
Avoidable fracture related disability adjusted life years (DALYs)	3.83333
Breathing assessment within 15 min of arrival	3.83333
Completeness of registry reporting by facilities	3.83333
Density of specialist surgical providers (Example of metrics: mean/median number per facility, number/percentage of hospitals with at least one, density per 100,00, per capita, per trauma center)	3.83333
Emergency operating room	3.83333
Estimated proportion of seriously injured patients transported by ambulance	3.83333
Evidence based guidelines for various injuries	3.83333
Existence of linked registries (crash data, ambulance service, data, administrative and discharge data, rehab, coroner findings, insurance data, long-term disability data)	3.83333
Fracture table	3.83333
Frequency of Error/Miss in diagnosis	3.83333
ICU length of stay (Example of metric: ICU length of stay for severely injured ISS > 15)	3.83333
Incidence of geriatric trauma	3.83333
Incorporation of lay providers into trauma care system such as bystandards and and police	3.83333
Lead agency has sufficient legal authority to ensure and enforce compliance (Example: lead agency responsible for accredidation and maintaining standards)	3.83333
Lead agency works in concert with a trauma-specific multidisciplinary, multiagency advisory committee	3.83333
Number of hospitals	3.83333
Number of orthopaedic specialty centers	3.83333
Number of surgeons caring for MSK trauma per 1 million	3.83333
Physician Anaesthesiologist (Example of metrics: mean/median number per facility, number/percentage of hospitals with at least one, density per 100,00, per capita, per trauma center)	3.83333
Presence of alcohol screening	3.83333
Presence of trauma centers in remote areas	3.83333
Presence of trauma research programming (governmental funding and national action plan)	3.83333
Rate of errors in management	3.83333
Resources for management of spine injuries	3.83333
Standard consent processes	3.83333
Time from arrival to radiographs	3.83333
Total annual health expenditure as percentage of GDP	3.83333
Trauma related laws, rules, and regulations are routinely reviewed and revised	3.83333
Type of trauma system (public, private, mixed)	3.83333
Venous line established on hospital arrival	3.83333
Visual Analog Scale for pain (Measures acute pain in individuals)	3.83333
WHO Health Security Indicator: Percentage of attributes of 13 core capacities that have been attained at a specific point in time. The 13 core capacities are: (1) Presence of National legislation, policy and financing; (2) Existence and Coordination of communications centers; (3) Active injury surveillance; (4) Ability to Response to injury; (5) Preparedness for disaster; (6) Ability to communica…	3.83333
Ability to perform cricothyrotomy/tracheostomy (Example of metric: number of hospitals able to perform)	3.66667
Airway management capabilities (Example: mechanical ventilation)	3.66667
All cause inpatient mortality rate in orthopedic trauma patients measured as all deaths prior to discharge in patients who have undergone a procedure in an operating theatre, divided by the total number of procedures, presented as a percentage	3.66667
Assessment for spinal cord injuries with escalation of red flags	3.66667
Availability of universal healthcare	3.66667
Burden of preventable disease due to lack of adequate acute care services	3.66667
Chest x-ray performed (Example of metric: number of hospitals able to perform)	3.66667
Collaboration of clinical services and coordinated care pathways (different surgical services work together in organized manner)	3.66667
Copays, out-of-pocket expenditures, or user fees to access health care	3.66667
Failure to rescue measured as mortality after the development of a sentinel complication	3.66667
Formal programs and organization focused on injury prevention efforts	3.66667
Frequency rates of occupational injuries	3.66667
Functional ability metrics	3.66667
Health Utilities Index Score (measures general health status of a population and health-related quality of life)	3.66667
Hospital employees (Example of metrics: mean/median number per facility, number/percentage of hospitals with at least one, density per 100,00, per capita, per trauma center)	3.66667
Incidence of Post-op hemorrhagic shock	3.66667
Incidence of readmission to ICU of patients previously cared for in an ICU	3.66667
Incidence of respiratory complications (Acute respiratory failure/ARDS)	3.66667
Marginal cost per life saved	3.66667
Mechanism of non-natural mortalities	3.66667
Medical record system - paper or electronic	3.66667
Mortality (post discharge)	3.66667
Mortality rate in ED (Emergency Department)	3.66667
Number of orthopaedic surgeries per year	3.66667
Number of specialist surgical, anesthetic, and obstetric physicians who are working, per 100,000 population	3.66667
Nurses per 100,000 people	3.66667
Occupation distribution of the general population compared to trauma patients	3.66667
Orthopedic residency programs	3.66667
Patient safety strategies and teams responsible for implementation	3.66667
Pelvic Binder	3.66667
Percentage of emergency department visits due to orthopedic injuries	3.66667
percentage of injuries resulting in extermity trauma	3.66667
Percentage of population below international poverty line	3.66667
Performance of supply chain improvement	3.66667
Physican therapist (Example of metrics: mean/median number per facility, number/percentage of hospitals with at least one, density per 100,00, per capita, per trauma center)	3.66667
Post-anaesthesia care unit	3.66667
Presence of formal trauma/emergency training and education	3.66667
Presence of screening for osteoporosis and osteopenia	3.66667
Quality of Wellbeing Scale (Measures health status and overall well-being over the previous 3 days in terms of mobility, physical activities, social activities, and symptoms/problem complexes)	3.66667
Rate of interpersonal violence	3.66667
Resource utilization guidelines	3.66667
Socioeconomic status of the general population compared to trauma patients	3.66667
Surgical technician (Example of metrics: mean/median number per facility, number/percentage of hospitals with at least one, density per 100,00, per capita, per trauma center)	3.66667
Trauma activation protocols	3.66667
Trauma related morbidity (Ex: total number, percentage)	3.66667
2 large bore IVs placed within 15 min	3.5
Ability to transfer spinal injury patients to acute spinal center	3.5
Accredited trauma specific education or training for health providers e.g. accredited trauma training programs or courses such as ATLS	3.5
Age distribution of the general population compared to trauma patients	3.5
Availability of prosthetic care	3.5
Community understanding or knowledge of services, health care literacy	3.5
Cost needed to eliminate burden of averatble DALYs (Disability adjusted life years equals years of life lost to premature mortality + years of life lost due to time lived in states of less than full health)	3.5
Critical care units	3.5
Density and distribution of trauma or acute care facilities	3.5
Education level distribution of the general population compared to trauma patients	3.5
Functional Capacity Index score (Standardized assessment of a patient's level of function over the 12 months following an injury)	3.5
Functional Independence Measure scores (Standardized assessment tool for evaluating functioal mobility impairment in patients)	3.5
Future fracture prevention assessment	3.5
Gender distribution of the general population compared to trauma patients	3.5
General physicians providing surgery	3.5
ICU Beds (Example of metrics: total number, percentage of hospitals with ICU beds)	3.5
Incidence of central venous catheter related infection	3.5
Incidence of major trauma (Injury Severity Score > 15)	3.5
Intimate partner violence prevalence	3.5
Leadership committee for education on trauma care	3.5
Neurological assessment made with AVPU scale (Alert, Verbal, Pain, Unresponsive)	3.5
Open lacerations of joints treated within 8 hrs of arrival	3.5
Presence of disaster protocols and surge capacity	3.5
Presence of health provider associations or professional groups focused on trauma	3.5
Quality of life metrics such as the EuroQol - 5 Dimensions (Standardized assessment for health related qulaity of life)	3.5
Race/ethnicity distribution of the general population compared to trauma patients	3.5
Rates of long-term (> 1 year) physical disability after injury	3.5
Rates of substance abuse	3.5
Reintubation rates (Example of metrics: within < 12/48 hrs, accidental)	3.5
Surgeons (Example of metrics: mean/median number per facility, number/percentage of hospitals with at least one, density per 100,00, per capita, per trauma center)	3.5
Training Output (Example: number of providers trained)	3.5
Trauma centers metrics (Example of metrics: total number in country or region, number of hospitals with trauma services)	3.5
Trauma-trained physicians (Example of metrics: mean/median number per facility, number/percentage of hospitals with at least one, density per 100,00, per capita, per trauma center)	3.5
Trauma-trained providers (Example of metrics: mean/median number per facility, number/percentage of hospitals with at least one, density per 100,00, per capita, per trauma center)	3.5
Access to air transportation	3.33333
Availability of occupational therapy	3.33333
Caregiver support and availability	3.33333
Citizenship status distribution of the general population compared to trauma patients	3.33333
ED length of stay (Example of time points: < 6 hours, < 1 h for pts with GCS < 9 or intubated, < 4 hrs pts ISS > 15, < 2 hrs)	3.33333
Government vs private expenditure on health care as percentage of total spending	3.33333
Incidence of acute renal failure	3.33333
Incidence of hospital acquired pneumonia	3.33333
Laboratory capabilities (Example of important labs: C-reactive protein, ESR, CBC, type and screen)	3.33333
Mortality rate due to homicide	3.33333
Non-trauma mortality rates	3.33333
Number of deaths, missing persons and persons affect by disasters per 100,000 people	3.33333
Outpatient healthcare utilization at 30/90 days following discharge from hospital	3.33333
Presence of nationalized death registration	3.33333
Presence of task sharing for trauma care	3.33333
Prevalence of medical comorbidities (hypertension, diabetes, obesity, mental health)	3.33333
Readmission rates within 30 days	3.33333
Spine board	3.33333
The Musculoskeletal Function Assessment (Self reported assessment of function following injury)	3.33333
Time to mobilization after surgery	3.33333
Tourniquets	3.33333
Trauma center referral population area	3.33333
United Nation's Human Development Index Score (assess development at a national level)	3.33333
Use of systematic pain assessment	3.33333
Ability to collect arterial blood gas	3.16667
Availability of bone protection medication	3.16667
Availability of post-discharge psychiatric support	3.16667
Disability adjusted life years (years of life lost to premature mortality + years of life lost due to time lived in states of less than full health) (total, per 100,000 population)	3.16667
Domestic vs External sources of current spending on health as percentage of current health expenditure	3.16667
Effect of climate on road access	3.16667
General population mortality (by age groups)	3.16667
Glasgow outcome scale or glasgow outcome scale-extended version	3.16667
Head CT for all trauma patients with GCS < 9 (Example of metric: number of hospitals able to perform)	3.16667
Hospital length of stay (Example of metrics: total length for severely injured ISS > 15, < 10 days for ISS > or = 10)	3.16667
Incidence of apiration pneumonia	3.16667
Incidence of C. diff colitis	3.16667
Incidence of delirum	3.16667
Income difference between richest and poorest population quartiles	3.16667
Massive transfusion protocol	3.16667
Non-partner sexual violence prevalence	3.16667
Orthopedic residents trained per 1 million	3.16667
Pediatric specific ICU facilities	3.16667
Pediatric specific trauma centers	3.16667
Presence of population education and outreach programs (Example: programs focused on prevention, health literacy)	3.16667
Presence of teared hospital system (health center, primary/district hospitals, secondary/provincial hospitals, tertiary/regional/mission hospitals/nongovernmental hospitals, private)	3.16667
Prevalence of health risk factors (Ex: Alcohol use per capita (15+), tobacco use per capita (15+), BMI)	3.16667
Proportion of the population with health insurance coverage	3.16667
Ratio of anaesthetists to surgeons	3.16667
Short Musculoskeletal Function Assessment (101 question assessment used to measure the impact of a musculoskeletal condition on an individual's functioning and on the impact of the condition on daily activities)	3.16667
Surgical residency programs available	3.16667
Suspected spine injuries are given x-ray (Example of metric: number of hospitals able to perform)	3.16667
Trainees with adequate supervision	3.16667
Access to post-hospital institutional care	3
Assessment of malnutrition	3
Availabilty of resources to treat psychological consequence of trauma	3
Balance and mobility assessments	3
Compensation for acute healthcare cost	3
GOS-E score (Functional outcome tool assessing impact of TBI on patient function)	3
Incidence of Stroke	3
Indirect costs of injury or sum of lost potential earnings	3
National whole blood donation program	3
Number (percentage) of hospitals with rehabilitation units	3
Number or percentage of hospitals with specialty care such as orthopedics or neurosurgery	3
Nutritional status of population (Example of measurements include: children under 5 who are stunted, wasted, overweight; Incidence of low birth weight among newborns)	3
Operating room metrics (Example of metrics: mean number per hospital or trauma center, number or percentage of hospitals, number or percentage with pulse oximetry)	3
Patient transfered to another health care facility after spending > 6hrs at initial hospital	3
Percentage of patients discharged directly home compared to a rehab facility	3
Presence of alert system prewarning facility of trauma patient arrival and allocation	3
Prevalence of corruption in the health sector	3
Proportion of femur fractures treated within 48 hrs of initial injury	3
Rate of Intra-operative cardiac arrest	3
Rates and availability of referrals for further injury management	3
Rates of fracture non-union	3
Screening and preventative care for non-communicable diseases	3
Time to treat spine injury	3
Total cost of injury	3
Trauma outcomes research	3
Availability of disability cost coverage or compensation	2.83333
Hip fracture surgery within 48 hours	2.83333
MRI access (Example of metrics: mean number per hospital, number or percentage of hospitals/facilities with x-rays)	2.83333
Pathology facilities available	2.83333
Percentage of injured patients admitted to surgical services	2.83333
Physicians per 100,000	2.83333
Presence of continuing medical education	2.83333
Presence of established prevention/assessment of pressure ulcer protocols	2.83333
Presence of orthopedic trauma fellowship training	2.83333
Presence of private and public health facilities	2.83333
Rates of follow up with healthcare provider following discharge	2.83333
Total incidence of MI	2.83333
Availability of coverage for lifetime healthcare costs	2.66667
Availability of psychological counseling	2.66667
Availability/utilization of private compared to public care	2.66667
Multidisciplinary trauma service (Example of metric: number or percentages of hospitals)	2.66667
Percentage of teaching hospital	2.66667
Perfromance of DVT risk assessment	2.66667
Presence of nationalized birth registration	2.66667
Time from surgery to discharge	2.66667
Depression assessments	2.5
Funding available for residency training or additional courses	2.5
Hospital beds (Example of metrics: average number per hospital, budget per bed, mean/median bed capacity, beds per trauma center)	2.5
Impact of injury on care taker or dependants	2.5
Number or percentage of hospitals performing elective orthopaedic surgery	2.5
Orthogeriatric management teams	2.5
Percentage of providers fellowship trained	2.5
Rate of development of secondary conditions or injuries	2.5
Time to rehab consultation	2.5
Anaemia prevalence within population	2.33333
C-section rate	2.33333
Duration of medical training to treat MSK trauma	2.33333
Number (percentage) of hospitals with limb prosthesis manufacturing units	2.33333
Percentage of hospitals with university affiliation	2.33333
Presence of user fees to receive healthcare	2.33333
Supply chain management specialist	2.33333
Life expectancy at birth	2.16667
Performance of falls assessment by a specialist	2.16667
Presence of civilian and military health systems	2.16667
Presence of readmission rate penalty (Example: monetary incentive)	2.16667
Time from admission to spica cast application if needed	2.16667
Proportion of trauma patients admitted by surgeons	2
Tuberculosis incidence and prevalence per 100 000 inhabitants	2
HIV prevalence among adults per 100 000 inhabitants	1.83333
